# Supplementary material for: Cofactor Engineering for Efficient Production of α-Farnesene by Rational Modification of NADPH and ATP Regeneration Pathway in Pichia pastoris
Source: Int J Mol Sci. 2023 Jan 16;24(2):1767. doi: 10.3390/ijms24021767 (PMC9860691; doi:10.3390/ijms24021767)
Supplement: Supplementary file 1 [file ijms-24-01767-s001.zip]

Archive with 1 entries (1 files):
- ijms-2020521-supplementary.pdf
